# Supplementary material for: Antibacterial and Anti-Inflammatory Activities of Thymus vulgaris Essential Oil Nanoemulsion on Acne Vulgaris
Source: Microorganisms. 2022 Sep 19;10(9):1874. doi: 10.3390/microorganisms10091874 (PMC9503056; doi:10.3390/microorganisms10091874)
Supplement: Supplementary file 1 [file microorganisms-10-01874-s001.zip]

Archive with 1 entries (1 files):
- microorganisms-1884084-supplementary.pdf
